# Supplementary material for: Real-World Treatment Patterns and Clinical Outcomes Among Patients with Metastatic Renal Cell Carcinoma Post-Immune-Oncology and Vascular Endothelial Growth Factor Receptor Targeted Therapies
Source: Cancers (Basel). 2025 Apr 25;17(9):1434. doi: 10.3390/cancers17091434 (PMC12071004; doi:10.3390/cancers17091434)
Supplement: Supplementary file 1 [file cancers-17-01434-s001.zip]

Archive with 1 entries (1 files):
- cancers-3492434-supplementary.pdf
